# Supplementary material for: The effectiveness of clove oil and two different cautery disbudding methods on preventing horn growth in dairy goat kids
Source: PLoS One. 2018 Nov 14;13(11):e0198229. doi: 10.1371/journal.pone.0198229 (PMC6235237; doi:10.1371/journal.pone.0198229)
Supplement: S1 Dataset — Goat kids were disbudded with either clove oil injection (CLOVE), a cautery iron with the horn buds removed (BUDOFF) or a cautery iron with the horn buds left intact (BUDON). (XLSX) [file pone.0198229.s001.xlsx]

## Sheet: S1 Dataset 
Kid_ID!	Farm!	Trt_date!	Trt!	Bud!	Growth!	Success	Scur	Horn	Scorn	HornOrScorn
1	A	2017-06-27	CLOVE	Left	H	0	0	1	0	1
2	A	2017-06-27	BUDOFF	Left	S	0	1	0	0	0
3	A	2017-06-27	BUDON	Left	0	1	0	0	0	0
4	A	2017-06-27	BUDOFF	Left	0	1	0	0	0	0
5	A	2017-06-27	BUDON	Left	SC	0	0	0	1	1
6	A	2017-06-27	CLOVE	Left	S	0	1	0	0	0
7	A	2017-06-27	BUDOFF	Left	S	0	1	0	0	0
8	A	2017-06-27	BUDOFF	Left	S	0	1	0	0	0
9	A	2017-06-27	CLOVE	Left	S	0	1	0	0	0
10	A	2017-06-27	BUDOFF	Left	S	0	1	0	0	0
11	A	2017-06-27	CLOVE	Left	S	0	1	0	0	0
12	A	2017-06-27	CLOVE	Left	S	0	1	0	0	0
13	A	2017-06-27	BUDON	Left
14	A	2017-06-27	BUDON	Left	SC	0	0	0	1	1
15	A	2017-06-27	BUDOFF	Left	S	0	1	0	0	0
16	A	2017-06-28	BUDON	Left	S	0	1	0	0	0
17	A	2017-06-28	BUDOFF	Left	S	0	1	0	0	0
18	A	2017-06-28	CLOVE	Left	0	1	0	0	0	0
19	A	2017-06-28	BUDON	Left	0	1	0	0	0	0
20	A	2017-06-28	BUDOFF	Left	S	0	1	0	0	0
21	A	2017-06-28	BUDON	Left	S	0	1	0	0	0
22	A	2017-06-28	CLOVE	Left	H	0	0	1	0	1
23	A	2017-06-28	BUDON	Left
24	A	2017-06-28	BUDOFF	Left	0	1	0	0	0	0
25	A	2017-06-28	CLOVE	Left	S	0	1	0	0	0
26	A	2017-06-28	BUDOFF	Left	S	0	1	0	0	0
27	A	2017-06-28	CLOVE	Left	S	0	1	0	0	0
28	A	2017-06-28	BUDON	Left	S	0	1	0	0	0
29	A	2017-06-28	BUDON	Left	SC	0	0	0	1	1
30	A	2017-06-28	BUDOFF	Left	S	0	1	0	0	0
31	A	2017-06-28	CLOVE	Left	H	0	0	1	0	1
32	A	2017-06-28	CLOVE	Left	0	1	0	0	0	0
33	A	2017-06-28	BUDOFF	Left	0	1	0	0	0	0
34	A	2017-06-29	BUDON	Left	SC	0	0	0	1	1
35	A	2017-06-29	CLOVE	Left	H	0	0	1	0	1
36	A	2017-06-29	BUDOFF	Left	0	1	0	0	0	0
37	A	2017-06-29	BUDON	Left	0	1	0	0	0	0
38	A	2017-06-29	CLOVE	Left	S	0	1	0	0	0
39	A	2017-06-29	BUDON	Left	SC	0	0	0	1	1
40	A	2017-06-29	BUDON	Left	SC	0	0	0	1	1
41	A	2017-06-29	BUDON	Left	SC	0	0	0	1	1
42	A	2017-06-29	BUDOFF	Left	S	0	1	0	0	0
43	A	2017-06-29	CLOVE	Left	S	0	1	0	0	0
44	A	2017-06-29	BUDOFF	Left	S	0	1	0	0	0
45	A	2017-06-29	BUDOFF	Left	0	1	0	0	0	0
46	A	2017-06-29	BUDOFF	Left	0	1	0	0	0	0
47	A	2017-06-29	CLOVE	Left	S	0	1	0	0	0
48	A	2017-06-29	BUDON	Left	SC	0	0	0	1	1
49	A	2017-06-29	BUDON	Left	SC	0	0	0	1	1
50	A	2017-06-29	CLOVE	Left	S	0	1	0	0	0
51	A	2017-06-29	BUDON	Left	SC	0	0	0	1	1
52	A	2017-06-29	BUDOFF	Left	0	1	0	0	0	0
53	A	2017-06-29	BUDOFF	Left	S	0	1	0	0	0
54	A	2017-06-29	CLOVE	Left	S	0	1	0	0	0
55	A	2017-06-29	CLOVE	Left
56	A	2017-06-29	BUDON	Left	0	1	0	0	0	0
57	A	2017-06-29	BUDOFF	Left	S	0	1	0	0	0
58	A	2017-06-29	BUDOFF	Left	S	0	1	0	0	0
59	A	2017-06-29	CLOVE	Left	S	0	1	0	0	0
60	A	2017-06-29	CLOVE	Left	S	0	1	0	0	0
61	A	2107-06-30	BUDON	Left	SC	0	0	0	1	1
62	A	2107-06-30	CLOVE	Left	S	0	1	0	0	0
63	A	2107-06-30	BUDON	Left	S	0	1	0	0	0
64	A	2107-06-30	BUDON	Left	S	0	1	0	0	0
65	A	2107-06-30	BUDOFF	Left	0	1	0	0	0	0
66	A	2107-06-30	CLOVE	Left	0	1	0	0	0	0
67	A	2107-06-30	CLOVE	Left	0	1	0	0	0	0
68	A	2107-06-30	BUDON	Left	SC	0	0	0	1	1
69	A	2107-06-30	BUDON	Left	SC	0	0	0	1	1
70	A	2107-06-30	CLOVE	Left	S	0	1	0	0	0
71	A	2107-06-30	BUDON	Left
72	A	2107-06-30	BUDON	Left	0	1	0	0	0	0
73	A	2107-06-30	BUDON	Left	S	0	1	0	0	0
74	A	2107-06-30	BUDOFF	Left
75	A	2107-06-30	BUDON	Left	SC	0	0	0	1	1
76	A	2107-06-30	BUDOFF	Left	0	1	0	0	0	0
77	A	2107-06-30	CLOVE	Left	S	0	1	0	0	0
78	A	2107-06-30	BUDON	Left	0	1	0	0	0	0
79	A	2107-06-30	CLOVE	Left	S	0	1	0	0	0
80	A	2107-06-30	BUDON	Left	0	1	0	0	0	0
81	A	2107-06-30	BUDOFF	Left	S	0	1	0	0	0
82	A	2017-07-03	CLOVE	Left	S	0	1	0	0	0
83	A	2017-07-03	BUDOFF	Left	S	0	1	0	0	0
84	A	2017-07-03	BUDOFF	Left	S	0	1	0	0	0
85	A	2017-07-03	BUDOFF	Left	0	1	0	0	0	0
86	A	2017-07-03	CLOVE	Left	S	0	1	0	0	0
87	A	2017-07-03	CLOVE	Left	S	0	1	0	0	0
88	A	2017-07-03	CLOVE	Left	S	0	1	0	0	0
89	A	2017-07-03	CLOVE	Left	S	0	1	0	0	0
90	A	2017-07-03	BUDOFF	Left	0	1	0	0	0	0
91	A	2017-07-03	BUDOFF	Left	S	0	1	0	0	0
92	A	2017-07-03	CLOVE	Left	H	0	0	1	0	1
93	A	2017-07-03	BUDOFF	Left	0	1	0	0	0	0
94	A	2017-07-03	CLOVE	Left	S	0	1	0	0	0
95	A	2017-07-03	BUDON	Left	S	0	1	0	0	0
96	A	2017-07-03	BUDOFF	Left	0	1	0	0	0	0
97	A	2017-07-03	BUDON	Left	S	0	1	0	0	0
98	A	2017-07-03	CLOVE	Left	S	0	1	0	0	0
99	A	2017-07-03	BUDOFF	Left	0	1	0	0	0	0
100	A	2017-07-03	BUDON	Left	S	0	1	0	0	0
101	A	2017-07-03	BUDOFF	Left	0	1	0	0	0	0
102	A	2017-07-03	BUDON	Left	SC	0	0	0	1	1
103	A	2017-07-03	BUDON	Left	SC	0	0	0	1	1
104	A	2017-07-03	CLOVE	Left	S	0	1	0	0	0
105	A	2017-07-03	BUDON	Left	S	0	1	0	0	0
106	A	2017-07-03	BUDOFF	Left	S	0	1	0	0	0
107	A	2017-07-03	BUDOFF	Left	0	1	0	0	0	0
108	A	2017-07-03	CLOVE	Left	S	0	1	0	0	0
109	A	2017-07-03	CLOVE	Left	S	0	1	0	0	0
110	A	2017-07-03	BUDON	Left	SC	0	0	0	1	1
111	A	2017-07-03	BUDON	Left	S	0	1	0	0	0
112	A	2017-07-03	BUDOFF	Left	0	1	0	0	0	0
113	A	2017-07-03	BUDOFF	Left	S	0	1	0	0	0
114	A	2017-07-03	CLOVE	Left	S	0	1	0	0	0
115	A	2017-07-03	BUDOFF	Left	0	1	0	0	0	0
116	A	2017-07-03	CLOVE	Left	S	0	1	0	0	0
117	A	2017-07-03	CLOVE	Left	S	0	1	0	0	0
118	A	2017-07-03	CLOVE	Left	S	0	1	0	0	0
119	A	2017-07-03	CLOVE	Left	S	0	1	0	0	0
120	A	2017-07-03	BUDOFF	Left	S	0	1	0	0	0
121	A	2017-07-03	CLOVE	Left	S	0	1	0	0	0
122	A	2017-07-03	BUDOFF	Left	0	1	0	0	0	0
123	A	2017-07-03	BUDOFF	Left	0	1	0	0	0	0
124	A	2017-07-03	BUDOFF	Left	0	1	0	0	0	0
125	A	2017-07-03	BUDOFF	Left	0	1	0	0	0	0
126	A	2017-07-03	CLOVE	Left	S	0	1	0	0	0
127	A	2017-07-03	CLOVE	Left
128	A	2017-07-03	BUDOFF	Left
129	A	2017-07-03	BUDON	Left	0	1	0	0	0	0
130	A	2017-07-03	BUDON	Left	SC	0	0	0	1	1
131	A	2017-07-03	CLOVE	Left	S	0	1	0	0	0
132	A	2017-07-03	BUDOFF	Left	0	1	0	0	0	0
133	A	2017-07-04	CLOVE	Left	0	1	0	0	0	0
134	A	2017-07-04	BUDON	Left	S	0	1	0	0	0
135	A	2017-07-04	BUDOFF	Left	0	1	0	0	0	0
136	A	2017-07-04	BUDOFF	Left	0	1	0	0	0	0
137	A	2017-07-04	BUDON	Left	SC	0	0	0	1	1
138	A	2017-07-04	BUDON	Left	S	0	1	0	0	0
139	A	2017-07-04	BUDOFF	Left	0	1	0	0	0	0
140	A	2017-07-04	BUDON	Left	S	0	1	0	0	0
141	A	2017-07-04	BUDON	Left	S	0	1	0	0	0
142	A	2017-07-04	BUDON	Left	SC	0	0	0	1	1
143	A	2017-07-04	BUDOFF	Left	0	1	0	0	0	0
144	A	2017-07-04	BUDON	Left	S	0	1	0	0	0
145	A	2017-07-04	CLOVE	Left	S	0	1	0	0	0
146	A	2017-07-04	BUDOFF	Left	0	1	0	0	0	0
147	A	2017-07-04	CLOVE	Left	S	0	1	0	0	0
148	A	2017-07-04	CLOVE	Left
149	A	2017-07-04	CLOVE	Left	H	0	0	1	0	1
150	A	2017-07-04	BUDOFF	Left	0	1	0	0	0	0
151	A	2017-07-04	BUDOFF	Left	0	1	0	0	0	0
152	A	2017-07-04	BUDON	Left	SC	0	0	0	1	1
153	A	2017-07-04	BUDON	Left	0	1	0	0	0	0
154	A	2017-07-04	CLOVE	Left	H	0	0	1	0	1
155	A	2017-07-04	BUDON	Left	0	1	0	0	0	0
156	A	2017-07-04	BUDON	Left	S	0	1	0	0	0
157	A	2017-07-04	BUDON	Left	0	1	0	0	0	0
158	A	2017-07-04	BUDON	Left	0	1	0	0	0	0
159	A	2017-07-04	CLOVE	Left	H	0	0	1	0	1
160	A	2017-07-07	BUDON	Left	S	0	1	0	0	0
161	A	2017-07-07	BUDON	Left	H	0	0	1	0	1
162	A	2017-07-07	BUDOFF	Left	0	1	0	0	0	0
163	A	2017-07-07	BUDOFF	Left	0	1	0	0	0	0
164	A	2017-07-07	CLOVE	Left	S	0	1	0	0	0
165	A	2017-07-07	BUDOFF	Left	S	0	1	0	0	0
166	A	2017-07-07	CLOVE	Left	S	0	1	0	0	0
167	A	2017-07-07	BUDON	Left	S	0	1	0	0	0
168	A	2017-07-07	BUDON	Left	0	1	0	0	0	0
169	A	2017-07-07	CLOVE	Left	S	0	1	0	0	0
170	A	2017-07-07	BUDOFF	Left	0	1	0	0	0	0
171	A	2017-07-07	BUDON	Left	S	0	1	0	0	0
172	A	2017-07-07	BUDON	Left	SC	0	0	0	1	1
173	A	2017-07-07	CLOVE	Left	H	0	0	1	0	1
174	A	2017-07-07	BUDOFF	Left	0	1	0	0	0	0
175	A	2017-07-07	CLOVE	Left	S	0	1	0	0	0
176	A	2017-07-07	BUDOFF	Left	0	1	0	0	0	0
177	A	2017-07-07	BUDON	Left	0	1	0	0	0	0
178	A	2017-07-07	BUDOFF	Left	0	1	0	0	0	0
179	A	2017-07-07	CLOVE	Left	0	1	0	0	0	0
180	A	2017-07-07	CLOVE	Left	H	0	0	1	0	1
181	A	2017-07-07	BUDOFF	Left	0	1	0	0	0	0
182	A	2017-07-07	CLOVE	Left	S	0	1	0	0	0
183	A	2017-07-07	BUDON	Left	0	1	0	0	0	0
184	A	2017-07-07	BUDOFF	Left	0	1	0	0	0	0
185	A	2017-07-07	CLOVE	Left	0	1	0	0	0	0
186	A	2017-07-07	BUDON	Left	SC	0	0	0	1	1
187	A	2017-07-07	BUDOFF	Left	0	1	0	0	0	0
188	A	2017-07-07	BUDON	Left	0	1	0	0	0	0
189	A	2017-07-07	CLOVE	Left	H	0	0	1	0	1
217	B	2017-07-13	BUDOFF	Left	0	1	0	0	0	0
218	B	2017-07-13	CLOVE	Left	S	0	1	0	0	0
219	B	2017-07-13	CLOVE	Left	0	1	0	0	0	0
220	B	2017-07-13	BUDON	Left	SC	0	0	0	1	1
221	B	2017-07-13	BUDOFF	Left	0	1	0	0	0	0
222	B	2017-07-13	BUDON	Left	SC	0	0	0	1	1
223	B	2017-07-13	BUDON	Left	SC	0	0	0	1	1
224	B	2017-07-13	CLOVE	Left	S	0	1	0	0	0
225	B	2017-07-13	BUDOFF	Left	0	1	0	0	0	0
226	B	2017-07-13	CLOVE	Left	H	0	0	1	0	1
227	B	2017-07-13	BUDON	Left	SC	0	0	0	1	1
228	B	2017-07-13	BUDON	Left	S	0	1	0	0	0
229	B	2017-07-13	CLOVE	Left	S	0	1	0	0	0
230	B	2017-07-13	BUDOFF	Left	0	1	0	0	0	0
231	B	2017-07-13	BUDOFF	Left	S	0	1	0	0	0
232	B	2017-07-13	CLOVE	Left	H	0	0	1	0	1
233	B	2017-07-13	BUDON	Left	SC	0	0	0	1	1
234	B	2017-07-13	BUDON	Left	SC	0	0	0	1	1
235	B	2017-07-13	BUDON	Left	SC	0	0	0	1	1
236	B	2017-07-13	CLOVE	Left	S	0	1	0	0	0
237	B	2017-07-13	BUDON	Left	SC	0	0	0	1	1
238	B	2017-07-13	BUDOFF	Left	0	1	0	0	0	0
239	B	2017-07-13	CLOVE	Left	S	0	1	0	0	0
240	B	2017-07-13	CLOVE	Left	S	0	1	0	0	0
241	B	2017-07-13	BUDON	Left	SC	0	0	0	1	1
242	B	2017-07-13	BUDON	Left	0	1	0	0	0	0
243	B	2017-07-13	CLOVE	Left	S	0	1	0	0	0
244	B	2017-07-13	BUDOFF	Left	S	0	1	0	0	0
245	B	2017-07-13	BUDON	Left	0	1	0	0	0	0
246	B	2017-07-13	BUDON	Left	S	0	1	0	0	0
247	B	2017-07-13	BUDON	Left	SC	0	0	0	1	1
248	B	2017-07-13	BUDOFF	Left	S	0	1	0	0	0
249	B	2017-07-13	BUDON	Left	SC	0	0	0	1	1
250	B	2017-07-13	CLOVE	Left	S	0	1	0	0	0
251	B	2017-07-13	BUDON	Left	SC	0	0	0	1	1
252	B	2017-07-13	BUDON	Left	SC	0	0	0	1	1
253	B	2017-07-13	BUDOFF	Left	0	1	0	0	0	0
254	B	2017-07-13	BUDOFF	Left	0	1	0	0	0	0
255	B	2017-07-13	CLOVE	Left
256	B	2017-07-13	CLOVE	Left	H	0	0	1	0	1
257	B	2017-07-13	BUDOFF	Left	S	0	1	0	0	0
258	B	2017-07-13	CLOVE	Left	S	0	1	0	0	0
259	B	2017-07-13	BUDOFF	Left	0	1	0	0	0	0
260	B	2017-07-13	BUDON	Left	SC	0	0	0	1	1
261	B	2017-07-13	BUDON	Left
262	B	2017-07-13	BUDON	Left
263	B	2017-07-13	BUDOFF	Left	S	0	1	0	0	0
264	B	2017-07-13	BUDON	Left	SC	0	0	0	1	1
265	B	2017-07-13	CLOVE	Left	S	0	1	0	0	0
266	B	2017-07-13	CLOVE	Left	S	0	1	0	0	0
267	B	2017-07-13	BUDOFF	Left	S	0	1	0	0	0
268	B	2017-07-13	BUDOFF	Left
269	B	2017-07-13	BUDON	Left	SC	0	0	0	1	1
270	B	2017-07-13	CLOVE	Left	H	0	0	1	0	1
1	A	2017-06-27	BUDOFF	Right	0	1	0	0	0	0
2	A	2017-06-27	BUDON	Right	0	1	0	0	0	0
3	A	2017-06-27	CLOVE	Right	S	0	1	0	0	0
4	A	2017-06-27	CLOVE	Right	S	0	1	0	0	0
5	A	2017-06-27	BUDOFF	Right	S	0	1	0	0	0
6	A	2017-06-27	BUDON	Right	0	1	0	0	0	0
7	A	2017-06-27	BUDON	Right	H	0	0	1	0	1
8	A	2017-06-27	CLOVE	Right	S	0	1	0	0	0
9	A	2017-06-27	BUDON	Right	SC	0	0	0	1	1
10	A	2017-06-27	BUDON	Right	SC	0	0	0	1	1
11	A	2017-06-27	BUDON	Right	SC	0	0	0	1	1
12	A	2017-06-27	BUDOFF	Right	S	0	1	0	0	0
13	A	2017-06-27	BUDOFF	Right
14	A	2017-06-27	CLOVE	Right	S	0	1	0	0	0
15	A	2017-06-27	CLOVE	Right	S	0	1	0	0	0
16	A	2017-06-28	CLOVE	Right	H	0	0	1	0	1
17	A	2017-06-28	BUDON	Right	S	0	1	0	0	0
18	A	2017-06-28	BUDOFF	Right	0	1	0	0	0	0
19	A	2017-06-28	BUDOFF	Right	0	1	0	0	0	0
20	A	2017-06-28	CLOVE	Right	H	0	0	1	0	1
21	A	2017-06-28	CLOVE	Right	S	0	1	0	0	0
22	A	2017-06-28	BUDON	Right	S	0	1	0	0	0
23	A	2017-06-28	BUDOFF	Right
24	A	2017-06-28	CLOVE	Right	0	1	0	0	0	0
25	A	2017-06-28	BUDOFF	Right	0	1	0	0	0	0
26	A	2017-06-28	BUDON	Right	S	0	1	0	0	0
27	A	2017-06-28	BUDON	Right	S	0	1	0	0	0
28	A	2017-06-28	CLOVE	Right	H	0	0	1	0	1
29	A	2017-06-28	BUDOFF	Right	0	1	0	0	0	0
30	A	2017-06-28	CLOVE	Right	S	0	1	0	0	0
31	A	2017-06-28	BUDON	Right	S	0	1	0	0	0
32	A	2017-06-28	BUDOFF	Right	0	1	0	0	0	0
33	A	2017-06-28	BUDON	Right	SC	0	0	0	1	1
34	A	2017-06-29	CLOVE	Right	0	1	0	0	0	0
35	A	2017-06-29	BUDOFF	Right	S	0	1	0	0	0
36	A	2017-06-29	BUDON	Right	SC	0	0	0	1	1
37	A	2017-06-29	BUDOFF	Right	0	1	0	0	0	0
38	A	2017-06-29	BUDOFF	Right	S	0	1	0	0	0
39	A	2017-06-29	CLOVE	Right	S	0	1	0	0	0
40	A	2017-06-29	CLOVE	Right	S	0	1	0	0	0
41	A	2017-06-29	BUDOFF	Right	0	1	0	0	0	0
42	A	2017-06-29	CLOVE	Right	S	0	1	0	0	0
43	A	2017-06-29	BUDON	Right	0	1	0	0	0	0
44	A	2017-06-29	BUDON	Right	SC	0	0	0	1	1
45	A	2017-06-29	CLOVE	Right	0	1	0	0	0	0
46	A	2017-06-29	BUDON	Right	SC	0	0	0	1	1
47	A	2017-06-29	BUDOFF	Right	S	0	1	0	0	0
48	A	2017-06-29	CLOVE	Right	S	0	1	0	0	0
49	A	2017-06-29	BUDOFF	Right	0	1	0	0	0	0
50	A	2017-06-29	BUDOFF	Right	S	0	1	0	0	0
51	A	2017-06-29	CLOVE	Right	S	0	1	0	0	0
52	A	2017-06-29	BUDON	Right	SC	0	0	0	1	1
53	A	2017-06-29	CLOVE	Right	S	0	1	0	0	0
54	A	2017-06-29	BUDON	Right	S	0	1	0	0	0
55	A	2017-06-29	BUDON	Right
56	A	2017-06-29	BUDOFF	Right	0	1	0	0	0	0
57	A	2017-06-29	CLOVE	Right	H	0	0	1	0	1
58	A	2017-06-29	BUDON	Right	0	1	0	0	0	0
59	A	2017-06-29	BUDOFF	Right	0	1	0	0	0	0
60	A	2017-06-29	BUDON	Right	S	0	1	0	0	0
61	A	2107-06-30	BUDOFF	Right	0	1	0	0	0	0
62	A	2107-06-30	BUDOFF	Right	S	0	1	0	0	0
63	A	2107-06-30	CLOVE	Right	0	1	0	0	0	0
64	A	2107-06-30	BUDOFF	Right	0	1	0	0	0	0
65	A	2107-06-30	CLOVE	Right	S	0	1	0	0	0
66	A	2107-06-30	BUDON	Right	S	0	1	0	0	0
67	A	2107-06-30	BUDOFF	Right	S	0	1	0	0	0
68	A	2107-06-30	CLOVE	Right	S	0	1	0	0	0
69	A	2107-06-30	BUDOFF	Right	0	1	0	0	0	0
70	A	2107-06-30	BUDOFF	Right	0	1	0	0	0	0
71	A	2107-06-30	BUDOFF	Right
72	A	2107-06-30	CLOVE	Right	H	0	0	1	0	1
73	A	2107-06-30	CLOVE	Right	H	0	0	1	0	1
74	A	2107-06-30	CLOVE	Right
75	A	2107-06-30	BUDOFF	Right	0	1	0	0	0	0
76	A	2107-06-30	CLOVE	Right	H	0	0	1	0	1
77	A	2107-06-30	BUDON	Right	SC	0	0	0	1	1
78	A	2107-06-30	BUDOFF	Right	0	1	0	0	0	0
79	A	2107-06-30	BUDOFF	Right	0	1	0	0	0	0
80	A	2107-06-30	CLOVE	Right	S	0	1	0	0	0
81	A	2107-06-30	BUDON	Right	SC	0	0	0	1	1
82	A	2017-07-03	BUDON	Right	SC	0	0	0	1	1
83	A	2017-07-03	CLOVE	Right	S	0	1	0	0	0
84	A	2017-07-03	BUDON	Right	SC	0	0	0	1	1
85	A	2017-07-03	BUDON	Right	0	1	0	0	0	0
86	A	2017-07-03	BUDOFF	Right	0	1	0	0	0	0
87	A	2017-07-03	BUDON	Right	S	0	1	0	0	0
88	A	2017-07-03	BUDOFF	Right	0	1	0	0	0	0
89	A	2017-07-03	BUDON	Right	SC	0	0	0	1	1
90	A	2017-07-03	BUDON	Right	0	1	0	0	0	0
91	A	2017-07-03	BUDON	Right	SC	0	0	0	1	1
92	A	2017-07-03	BUDON	Right	S	0	1	0	0	0
93	A	2017-07-03	CLOVE	Right	H	0	0	1	0	1
94	A	2017-07-03	BUDON	Right	SC	0	0	0	1	1
95	A	2017-07-03	BUDOFF	Right	0	1	0	0	0	0
96	A	2017-07-03	CLOVE	Right	S	0	1	0	0	0
97	A	2017-07-03	CLOVE	Right	S	0	1	0	0	0
98	A	2017-07-03	BUDOFF	Right	0	1	0	0	0	0
99	A	2017-07-03	BUDON	Right	SC	0	0	0	1	1
100	A	2017-07-03	CLOVE	Right	H	0	0	1	0	1
101	A	2017-07-03	CLOVE	Right	S	0	1	0	0	0
102	A	2017-07-03	BUDOFF	Right	0	1	0	0	0	0
103	A	2017-07-03	CLOVE	Right	S	0	1	0	0	0
104	A	2017-07-03	BUDOFF	Right	S	0	1	0	0	0
105	A	2017-07-03	BUDOFF	Right	0	1	0	0	0	0
106	A	2017-07-03	CLOVE	Right	S	0	1	0	0	0
107	A	2017-07-03	BUDON	Right	S	0	1	0	0	0
108	A	2017-07-03	BUDON	Right	SC	0	0	0	1	1
109	A	2017-07-03	BUDOFF	Right	0	1	0	0	0	0
110	A	2017-07-03	BUDOFF	Right	0	1	0	0	0	0
111	A	2017-07-03	CLOVE	Right	S	0	1	0	0	0
112	A	2017-07-03	CLOVE	Right	S	0	1	0	0	0
113	A	2017-07-03	BUDON	Right	SC	0	0	0	1	1
114	A	2017-07-03	BUDON	Right	S	0	1	0	0	0
115	A	2017-07-03	BUDON	Right	S	0	1	0	0	0
116	A	2017-07-03	BUDON	Right	S	0	1	0	0	0
117	A	2017-07-03	BUDOFF	Right	S	0	1	0	0	0
118	A	2017-07-03	BUDON	Right	S	0	1	0	0	0
119	A	2017-07-03	BUDOFF	Right	0	1	0	0	0	0
120	A	2017-07-03	BUDON	Right	S	0	1	0	0	0
121	A	2017-07-03	BUDON	Right	S	0	1	0	0	0
122	A	2017-07-03	BUDON	Right	S	0	1	0	0	0
123	A	2017-07-03	CLOVE	Right	0	1	0	0	0	0
124	A	2017-07-03	CLOVE	Right	S	0	1	0	0	0
125	A	2017-07-03	BUDON	Right	S	0	1	0	0	0
126	A	2017-07-03	BUDON	Right	SC	0	0	0	1	1
127	A	2017-07-03	BUDOFF	Right
128	A	2017-07-03	BUDON	Right
129	A	2017-07-03	CLOVE	Right	H	0	0	1	0	1
130	A	2017-07-03	CLOVE	Right	S	0	1	0	0	0
131	A	2017-07-03	BUDOFF	Right	0	1	0	0	0	0
132	A	2017-07-03	BUDON	Right	0	1	0	0	0	0
133	A	2017-07-04	BUDOFF	Right	0	1	0	0	0	0
134	A	2017-07-04	CLOVE	Right	S	0	1	0	0	0
135	A	2017-07-04	BUDON	Right	0	1	0	0	0	0
136	A	2017-07-04	CLOVE	Right	S	0	1	0	0	0
137	A	2017-07-04	CLOVE	Right	S	0	1	0	0	0
138	A	2017-07-04	BUDOFF	Right	0	1	0	0	0	0
139	A	2017-07-04	CLOVE	Right	H	0	0	1	0	1
140	A	2017-07-04	CLOVE	Right	S	0	1	0	0	0
141	A	2017-07-04	BUDOFF	Right	0	1	0	0	0	0
142	A	2017-07-04	BUDOFF	Right	0	1	0	0	0	0
143	A	2017-07-04	CLOVE	Right	0	1	0	0	0	0
144	A	2017-07-04	CLOVE	Right	0	1	0	0	0	0
145	A	2017-07-04	BUDOFF	Right	0	1	0	0	0	0
146	A	2017-07-04	BUDON	Right	0	1	0	0	0	0
147	A	2017-07-04	BUDON	Right	S	0	1	0	0	0
148	A	2017-07-04	BUDOFF	Right
149	A	2017-07-04	BUDON	Right	S	0	1	0	0	0
150	A	2017-07-04	BUDON	Right	0	1	0	0	0	0
151	A	2017-07-04	CLOVE	Right	S	0	1	0	0	0
152	A	2017-07-04	CLOVE	Right	S	0	1	0	0	0
153	A	2017-07-04	BUDOFF	Right	0	1	0	0	0	0
154	A	2017-07-04	BUDOFF	Right	S	0	1	0	0	0
155	A	2017-07-04	BUDOFF	Right	0	1	0	0	0	0
156	A	2017-07-04	CLOVE	Right	S	0	1	0	0	0
157	A	2017-07-04	CLOVE	Right	0	1	0	0	0	0
158	A	2017-07-04	BUDOFF	Right	0	1	0	0	0	0
159	A	2017-07-04	BUDOFF	Right	0	1	0	0	0	0
160	A	2017-07-07	CLOVE	Right	S	0	1	0	0	0
161	A	2017-07-07	BUDOFF	Right	0	1	0	0	0	0
162	A	2017-07-07	CLOVE	Right	0	1	0	0	0	0
163	A	2017-07-07	BUDON	Right	S	0	1	0	0	0
164	A	2017-07-07	BUDON	Right	S	0	1	0	0	0
165	A	2017-07-07	CLOVE	Right	S	0	1	0	0	0
166	A	2017-07-07	BUDOFF	Right	0	1	0	0	0	0
167	A	2017-07-07	CLOVE	Right	0	1	0	0	0	0
168	A	2017-07-07	BUDOFF	Right	0	1	0	0	0	0
169	A	2017-07-07	BUDON	Right	SC	0	0	0	1	1
170	A	2017-07-07	CLOVE	Right	S	0	1	0	0	0
171	A	2017-07-07	BUDOFF	Right	0	1	0	0	0	0
172	A	2017-07-07	BUDOFF	Right	S	0	1	0	0	0
173	A	2017-07-07	BUDON	Right	S	0	1	0	0	0
174	A	2017-07-07	CLOVE	Right	0	1	0	0	0	0
175	A	2017-07-07	BUDON	Right	S	0	1	0	0	0
176	A	2017-07-07	CLOVE	Right	H	0	0	1	0	1
177	A	2017-07-07	BUDOFF	Right	0	1	0	0	0	0
178	A	2017-07-07	BUDON	Right	0	1	0	0	0	0
179	A	2017-07-07	BUDON	Right	0	1	0	0	0	0
180	A	2017-07-07	BUDOFF	Right	0	1	0	0	0	0
181	A	2017-07-07	CLOVE	Right	H	0	0	1	0	1
182	A	2017-07-07	BUDON	Right	S	0	1	0	0	0
183	A	2017-07-07	BUDOFF	Right	0	1	0	0	0	0
184	A	2017-07-07	CLOVE	Right	0	1	0	0	0	0
185	A	2017-07-07	BUDON	Right	S	0	1	0	0	0
186	A	2017-07-07	BUDOFF	Right	0	1	0	0	0	0
187	A	2017-07-07	BUDON	Right	0	1	0	0	0	0
188	A	2017-07-07	CLOVE	Right	S	0	1	0	0	0
189	A	2017-07-07	BUDOFF	Right	0	1	0	0	0	0
217	B	2017-07-13	BUDON	Right	0	1	0	0	0	0
218	B	2017-07-13	BUDON	Right	SC	0	0	0	1	1
219	B	2017-07-13	BUDOFF	Right	0	1	0	0	0	0
220	B	2017-07-13	BUDOFF	Right	0	1	0	0	0	0
221	B	2017-07-13	CLOVE	Right	S	0	1	0	0	0
222	B	2017-07-13	CLOVE	Right	H	0	0	1	0	1
223	B	2017-07-13	BUDOFF	Right	0	1	0	0	0	0
224	B	2017-07-13	BUDON	Right	0	1	0	0	0	0
225	B	2017-07-13	CLOVE	Right	H	0	0	1	0	1
226	B	2017-07-13	BUDOFF	Right	0	1	0	0	0	0
227	B	2017-07-13	BUDOFF	Right	0	1	0	0	0	0
228	B	2017-07-13	CLOVE	Right	H	0	0	1	0	1
229	B	2017-07-13	BUDON	Right	SC	0	0	0	1	1
230	B	2017-07-13	BUDON	Right	SC	0	0	0	1	1
231	B	2017-07-13	CLOVE	Right	S	0	1	0	0	0
232	B	2017-07-13	BUDOFF	Right	S	0	1	0	0	0
233	B	2017-07-13	CLOVE	Right	H	0	0	1	0	1
234	B	2017-07-13	BUDOFF	Right	0	1	0	0	0	0
235	B	2017-07-13	BUDOFF	Right	S	0	1	0	0	0
236	B	2017-07-13	BUDOFF	Right	0	1	0	0	0	0
237	B	2017-07-13	CLOVE	Right	H	0	0	1	0	1
238	B	2017-07-13	BUDON	Right	SC	0	0	0	1	1
239	B	2017-07-13	BUDON	Right	SC	0	0	0	1	1
240	B	2017-07-13	BUDOFF	Right	0	1	0	0	0	0
241	B	2017-07-13	CLOVE	Right	S	0	1	0	0	0
242	B	2017-07-13	BUDOFF	Right	0	1	0	0	0	0
243	B	2017-07-13	BUDOFF	Right	S	0	1	0	0	0
244	B	2017-07-13	CLOVE	Right	S	0	1	0	0	0
245	B	2017-07-13	CLOVE	Right	S	0	1	0	0	0
246	B	2017-07-13	BUDOFF	Right	0	1	0	0	0	0
247	B	2017-07-13	CLOVE	Right	S	0	1	0	0	0
248	B	2017-07-13	CLOVE	Right	S	0	1	0	0	0
249	B	2017-07-13	BUDOFF	Right	0	1	0	0	0	0
250	B	2017-07-13	BUDOFF	Right	0	1	0	0	0	0
251	B	2017-07-13	BUDOFF	Right	0	1	0	0	0	0
252	B	2017-07-13	CLOVE	Right	S	0	1	0	0	0
253	B	2017-07-13	CLOVE	Right	S	0	1	0	0	0
254	B	2017-07-13	BUDON	Right	SC	0	0	0	1	1
255	B	2017-07-13	BUDON	Right
256	B	2017-07-13	BUDON	Right	SC	0	0	0	1	1
257	B	2017-07-13	BUDON	Right	SC	0	0	0	1	1
258	B	2017-07-13	BUDOFF	Right	S	0	1	0	0	0
259	B	2017-07-13	CLOVE	Right	S	0	1	0	0	0
260	B	2017-07-13	CLOVE	Right	S	0	1	0	0	0
261	B	2017-07-13	BUDOFF	Right
262	B	2017-07-13	CLOVE	Right
263	B	2017-07-13	CLOVE	Right	S	0	1	0	0	0
264	B	2017-07-13	BUDOFF	Right	S	0	1	0	0	0
265	B	2017-07-13	BUDON	Right	SC	0	0	0	1	1
266	B	2017-07-13	BUDOFF	Right	S	0	1	0	0	0
267	B	2017-07-13	BUDON	Right	H	0	0	1	0	1
268	B	2017-07-13	BUDON	Right
269	B	2017-07-13	CLOVE	Right	S	0	1	0	0	0
270	B	2017-07-13	BUDOFF	Right	0	1	0	0	0	0
